# Supplementary material for: Development of New Diffuse Large B Cell Lymphoma Mouse Models
Source: Cancers (Basel). 2024 Aug 29;16(17):3006. doi: 10.3390/cancers16173006 (PMC11394112; doi:10.3390/cancers16173006)
Supplement: Supplementary file 1 [file cancers-16-03006-s001.zip]

Archive with 1 entries (1 files):
- cancers-3101734-supplementary.pdf
